# Supplementary material for: Design, Synthesis, and Biological Evaluation of Novel Coumarin Analogs Targeted against SARS-CoV-2
Source: Molecules. 2024 Mar 21;29(6):1406. doi: 10.3390/molecules29061406 (PMC10976223; doi:10.3390/molecules29061406)
Supplement: Supplementary file 1 [file molecules-29-01406-s001.zip]

Archive with 1 entries (1 files):
- molecules-2907905-supplementary.pdf
